# Supplementary material for: Interactive Effects of Genetic Susceptibility and Early-Life Tobacco Smoke Exposure on the Asthma–Eczema Complex Phenotype in Children: 6-Year Follow-Up Case-Control Study
Source: Int J Mol Sci. 2025 Dec 29;27(1):346. doi: 10.3390/ijms27010346 (PMC12785580; doi:10.3390/ijms27010346)
Supplement: Supplementary file 1 [file ijms-27-00346-s001.zip]

Archive with 1 entries (1 files):
- ijms-4044299-supplementary.pdf
